# Supplementary material for: Phase Transition of the Bacterium upon Invasion of a Host Cell as a Mechanism of Adaptation: a Mycoplasma gallisepticum Model
Source: Sci Rep. 2016 Oct 24;6:35959. doi: 10.1038/srep35959 (PMC5075909; doi:10.1038/srep35959)
Supplement: Supplementary Table S1 [file srep35959-s2.xls]

## Sheet: Лист1
Phase Transition of the Bacterium upon Invasion of a Host Cell as a Mechanism of Adaptation: a Mycoplasma gallisepticum Model
Daria Matyushkina, Olga Pobeguts, Ivan Butenko, Anna Vanyushkina, Nicolay Anikanov, Olga Bukato, Daria Evsyutina, Alexandra Bogomazova, Maria Lagarkova, Tatiana Semashko, Irina Garanina, Vladislav Babenko, Maria Vakhitova, Valentina Ladygina, Gleb Fisunov, Vadim Govorun
d.matyushkina@gmail.com
Table S1. List of proteins that are change in M. gallisepticum isolated from different cell lines (HD3, HeLa and mEs) after acute (24 h) and chronic infection in HD3 cells (19 days and 7 weeks) compared control laboratory strain of M. gallisepticum S6 according differential 2D electrophoresis.
Protein name	ORF Names	Molecular weight (Mr)	Isoelectric point (pI)	acute infection (24 hours)			chronic infection (19 days) in HD3 cells				chronic infection (7 weeks) in HD3 cells
				M. gallisepticum from HD3	M. gallisepticum from HeLa	M. gallisepticum from mES	M. gallisepticum	M. gallisepticum from HD3	M. gallisepticum from HeLa	M. gallisepticum from mES	M. gallisepticum	M. gallisepticum from HD3	M. gallisepticum from HeLa	M. gallisepticum from mES
Oxidoreductase activity; response to stress
DkgA	GCW_02500	32047	7.01	1,70±0,10↑	1,56±0,08↑	2,07±0,11↑	0,77±0,11↓	1,89±0,18↑	1,78±0,11↑	2,01±0,15↑	ns	ns	ns	ns
Dps	GCW_01140	16284	5.76	0,70±0,06↓	1,95±0,10↑	0,15±0,05↓	1,78±0,10↑	1,89±0,11↑	1,24±0.07↑	1,91±0,11↑	1,17±0,07↑	1,89±0,11↑	1,21±0,07↑	1,96±0,12↑
NADH oxidase	GCW_02755	51534	6.9	3,12±0,12↑	2,60±0,12↑	2,09±0,09↑	1,65±0,09↑	2,39±0,18↑	1,70±0,10↑	2,29±0,15↑	ns	ns	ns	ns
OsmC	GCW_01635	15882	7.77	0,47±0,09↓	0,47±0,04↓	1,98±0,11↑	1,70±0,10↑	2,50±0,15↑	1,99±0,12↑	2,16±0,11↑	3,74±0,22↑	5,00±0,32↑	4,07±0,24↑	3,79±0,22↑
TrxA_1	GCW_00460	12945	6.28	0,52±0,05↓	0,48±0,05↓	2,07±0,12↑	ns	1,98±0,12↑	0,60±0,04↓	2,11±0,13↑	1,90±0,27↑	1,93±0,04↑	0,89±0,05↓	2,41±0,04↑
TrxA_2	GCW_03560	11570	5.81	ns	ns	ns	1,78±0,15↑	1,77±0,13↑	0,47±0,03↓	1,96±0,14↑	1,50±0,08↑	1,90±0,04↑	1,21±0,07↑	2,26±0,03↑
TrxB_1	GCW_01880	37240	5.99	ns	ns	ns	0,67±0,04↓	1,76±0,08↑	1,32±0,08↑	1,88±0,09↑	1,10±0,07↑	1,76±0,08↑	1,40±0,08↑	1,30±0,08↑
Flavodoxin	GCW_01535	18050	6.58	2,15±0,11↑	1,95±0,09↑	2,35±0,12↑	1,54±0,09↑	1,51±0,09↑	1,84±0,11↑	1,73±0,10↑	3,02±0,18↑	3,04±0,20↑	2,15±0,13↑	2,15±0,13↑
Ferritin	GCW_00085	19909	5.28	ns	ns	ns	ns	ns	ns	ns	1,96±0,11↑	2,26±0,16↑	ns	1,48±0,09↑
AzoR	GCW_02980	22079	7.71	1,94±0,12	ns	1,58±0,09	ns	2,30±0,17↑	1,60±0,10↑	2,23±0,15↑	ns	ns	ns	ns
MsrA	GCW_03930	18491	5.49	ns	ns	ns	ns	ns	ns	ns	1,99±0,12↑	2,17±0,16↑	1,49±0,09↑	2,05±0,12↑
Regulatory protein
SpxA	GCW_03110	18712	5.67	1,65±0,08↑	1,77±0,09↑	1,95±0,10↑	1,63±0,10↑	1,95±0,15↑	2,06±0,12↑	2,13±0,15↑	1,70±0,10↑	1,94±0,12↑	1,60±0,10↑	1,75±0,10↑
YebC/PmpR TF	GCW_00725	26540	5.24	3,03±0,16↑	0,73±0,07↓	2,18±0,13↑	ns	ns	ns	ns	ns	ns	ns	ns
Replication
GyrB	GCW_04070	73712	6.3	ns	ns	ns	ns	ns	ns	ns	1,31±0,08↑	1,95±0,12↑	1,75±0,11↑	2,05±0,12↑
Transcription
NusA	GCW_00605	70844	4.76	ns	ns	ns	1,96±0,16↑	2,48±0,19↑	2,31±0,14↑	2,31±0,15↑	ns	ns	ns	ns
Glycolysis
TpiA	GCW_03290	27903	7.71	0,63±0,04↓	0,58±0,05↓	1,98±0,13↑	ns	2,81±0,18↑	1,95±0,12↑	2,78±0,18↑	2,07±0,12↑	2,22±0,15↑	2,90±0,17↑	2,46±0,15↑
PfkA	GCW_02725	36641	6.33	ns	ns	ns	ns	ns	ns	ns	1,29±0,08↑	3,19±0,19↑	1,45±0,09↑	1,18±0,07↑
Fba	GCW_03700	31332	6.46	0,63±0,04↓	0,67±0,04↓	0,78±0,05↓	ns	ns	ns	ns	1,43±0,09↑	2,10±0,13↑	2,05±0,12↑	1,49±0,09↑
PutA	GCW_00770	55034	6.72	ns	ns	ns	ns	2,82±0,19↑	2,15±0,13↑	2,08±0,14↑	ns	ns	ns	ns
PykF	GCW_02720	57710	6.59	ns	ns	ns	1,65±0,10↑	2,08±0,17↑	ns	2,31±0,16↑	ns	ns	ns	ns
GpmI	GCW_03285	56485	6.42	ns	ns	ns	ns	1,99±0,14↑	ns	2,14±0,16↑	ns	ns	ns	ns
Metabolism
ArcA_1	GCW_01875	46366	5.81	ns	ns	ns	1,51±0,09↑	2,06±0,12↑	1,57±0,09↑	1,82±0,10↑	2,05±0,12↑	1,94±0,12↑	2,15±0,13↑	1,85±0,11↑
Nucleotide metabolism
Hpt	GCW_00135	20420	5.75	ns	ns	ns	ns	1,61±0,12↑	1,11±0,07↑	2,23±0,20↑	ns	ns	ns	ns
Deoxyguanosine kinase	GCW_02775	26052	6.41	0,65±0,05↓	1,82±0,09↑	0,54±0,06↓	ns	ns	ns	ns	ns	ns	ns	ns
Pyruvate metabolism
Ldh	GCW_00390	35390	7.67	2,80±0,13↑	1,40±0,07↑	0,56±0,07↓	ns	3,82±0,19↑	1,86±0,11↑	3,46±0,21↑	ns	ns	ns	ns
AceF	GCW_02740	46033	5.87	ns	ns	ns	0,56±0,03↓	2,11±0,18↑	1,77±0,12↑	1,89±0,15↑	ns	ns	ns	ns
AcoB	GCW_02745	35290	7.75	ns	ns	ns	ns	2,32±0,12↑	ns	2,07±0,09↑	ns	ns	ns	ns
Cell division, chromosome separation
ScpB	GCW_92263	20918	5.35	1,98±0,14↑	1,6±0,08↑	2,11±0,14↑	1,58±0,09↑	1,56±0,09↑	1,67±0,10↑	1,82±0,11↑	ns	ns	ns	ns
Transport
PotD	GCW_02665	53915	4.74	2,75±0,18↑	2,40±0,17↑	2,87±0,18↑	1,37±0,08↑	2,15±0,13↑	2,24±0,14↑	2,19±0,13↑	ns	ns	ns	ns
OppA	GCW_02960	118626	5.66	ns	ns	ns	ns	ns	ns	ns	1,91±0,11↑	2,08±0,12↑	2,22±0,13↑	2,17±0,13↑
SalX	GCW_91481	24837	5.39	ns	ns	ns	0,41±0,04↓	2,07±0,18↑	1,94±0,12↑	2,11±0,18↑	ns	ns	ns	ns
Translation
Tsf	GCW_00475	32444	6.62	2,49±0,13↑	0,49±0,10↓	2,09±0,16↑	4,15±0,21↑	1,98±0,15↑	1,88±0,11↑	3,09±0,11↑	1,97±0,12↑	2,11±0,13↑	1,80±0,11↑	2,17±0,15↑
PrfA	GCW_00780	41026	5.49	2,46±0,15↑	0,78±0,06↓	2,60±0,13↑	ns	1,93±0,11↑	ns	2,01±0,11↑	ns	ns	ns	ns
Efp	GCW_02890	21254	5.35	ns	ns	ns	ns	1,79±0,12↑	1,32±0,08↑	2,17±0,15↑	1,94±0,12↑	1,72±0,10↑	1,50±0,09↑	1,34±0,08↑
YgjD	GCW_02660	54385	5.19	ns	ns	ns	ns	ns	ns	ns	1,66±0,10↑	2,11±0,13↑	1,83±0,11↑	1,97±0,12↑
DnaJ_2	GCW_00845	44010	6.68	ns	ns	ns	ns	ns	ns	ns	2,25±0,14↑	2,23±0,14↑	1,23±0,07↑	1,99±0,12↑
Trigger-factor-like protein	GCW_01010	24215	5.18	ns	ns	ns	ns	ns	ns	ns	0,21±0,01↓	0,23±0,01↓	0,23±0,01↓	0,18±0,01↓
Def	GCW_03600	22854	5.27	ns	ns	1,84±0,11↑	ns	1,89±0,15↑	1,77±0,11↑	2,55±0,20↑	ns	ns	ns	ns
GatB	GCW_03420	54879	6.18	ns	ns	ns	0,84±0,06↓	1,56±0,12↑	1,08±0,06↑	2,08±0,16↑	ns	ns	ns	ns
AsnA	GCW_03470	37738	7.1	ns	ns	ns	ns	1,98±0,17↑	1,24±0,07↑	2,57±0,16↑	ns	ns	ns	ns
GltX	GCW_04010	57837	7.21	ns	1,83±0,11↑	ns	ns	2,33±0,19↑	ns	2,47±0,18↑	ns	ns	ns	ns
ThrS	GCW_01020	65952	6.61	ns	ns	ns	ns	1,87±0,15↑	1,66±0,11↑	2,45±0,15↑	ns	ns	ns	ns
PheS	GCW_92036	33764	6.21	ns	ns	ns	1,67±0,12↑	1,89±0,13↑	1,70±0,11↑	1,92±0,14↑	ns	ns	ns	ns
Cytadherence
VlhA	GCW_92454	54385	5.19	2,20±0,15↑	0,51±0,09↓	1,86±0,11↑	ns	ns	ns	ns	ns	ns	ns	ns
VlhA.3.03 variable lipoprotein family protein	GCW_03350	70206	5.91	2,00±0,17↑	1,80±0,11↑	2,73±0,17↑	ns	ns	ns	ns	2,03±0,12↑	1,88±0,11↑	3,12±0,19↑	1,95±0,12↑
VlhA.1.01 variable lipoprotein family protein	GCW_01940	71659	6.43	2,00±0,11↑	1,80±0,10↑	2,54±0,17↑	ns	ns	ns	ns	ns	ns	ns	ns
VlhA.5.02	GCW_01920	66349	8.7	ns	ns	ns	ns	ns	ns	ns	2,40±0,14↑	2,10±0,12↑	2,24±0,13↑	nd
VlhA.2.01	GCW_02605	46366	5.81	ns	ns	ns	ns	ns	ns	ns	1,99±0,12↑	2,10±0,12↑	1,67±0,10↑	nd
VlhA	GCW_92396	54385	5.19	ns	ns	ns	ns	ns	ns	ns	nd	0,44±0,03↓	1,91±0,11↑	0,48±0,03↓
VlhA	GCW_93371	74776	5.89	ns	ns	ns	ns	ns	ns	ns	nd	2,79±0,17↑	nd	2,08±0,12↑
HMW1 adhesin	GCW_03135	233136	4.22	ns	ns	ns	ns	ns	ns	ns	nd	0,44±0,03↓	nd	0,48±0,03↓
Membrane protein	GCW_00850	45252	5.17	ns	ns	ns	ns	ns	ns	ns	0,36±0,02↓	0,60±0,04↓	nd	0,54±0,03↓
Membrane protein	GCW_03440	58223	4.91	3,00±0,19↑	ns	2,00±0,11↑	1,40±0,08↑	1,55±0,09↑	1,53±0,09↑	1,64±0,10↑	3,69±0,22↑	2,50±0,15↑	2,81±0,17↑	2,16±0,13↑
Membrane protein	GCW_03045	64185	8.72	1,90±0,15↑	2,44±0,17↑	2,77±0,17↑	ns	ns	ns	ns	ns	ns	ns	ns
Proteins with unknown function
DUF1951 protein	GCW_00815	17647	5.52	ns	ns	ns	1,98±0,15↑	2,23±0,17↑	1,97±0,12↑	2,09±0,16↑	2,07±0,12↑	2,23±0,13↑	2,92±0,18↑	2,11±0,13↑
Calcineurin-like phosphoesterase	GCW_02135	31933	6.42	ns	ns	ns	ns	1,99±0,15↑	1,51±0,09↑	1,93±0,15↑	ns	ns	ns	ns
Hypothetical protein	GCW_02275	16751	6.15	ns	ns	ns	1,74±0,14↑	2,30±0,19↑	1,82±0,11↑	2,03±0,16↑	1,74±0,10↑	2,51±0,15↑	2,19±0,13↑	2,33±0,14↑
HAD family hydrolase	GCW_03490	33043	4.94	ns	ns	2,57±0,15↑	1,74±0,12↑	1,88±0,15↑	1,75±0,10↑	2,70±0,22↑	1,97±0,12↑	1,88±0,11↑	1,79±0,11↑	1,89±0,11↑
DUF2714 protein	GCW_03655	18957	5.73	ns	ns	ns	1,78±0,12↑	2,01±0,16↑	1,98±0,12↑	3,45±0,25↑	ns	ns	ns	ns
aValues based on the ratio of the fluorescence intensity for the channels Cy3/Cy5 were counted using the PDQuest software package (Bio-Rad). MIEC marked by green Fluorescent dye (Cy3), a control laboratory strain of Mycoplasma gallisepticum S6 - red (Cy5).
nd – not detected; ns – no significant difference
